# Supplementary material for: Mathematical Quantification of Transmission in Experiments: FMDV Transmission in Pigs Can Be Blocked by Vaccination and Separation
Source: Front Vet Sci. 2020 Nov 20;7:540433. doi: 10.3389/fvets.2020.540433 (PMC7718021; doi:10.3389/fvets.2020.540433)
Supplement: Supplementary file 1 [file Data_Sheet_1.ZIP]

Archive with 3 entries (3 files):
- art transmission in pigs supplementary file 2.csv
- art transmission in pigs time supplementary file 3.csv
- art transmission in pigs supplementary file 1.r
