# Supplementary material for: Mathematical Quantification of Transmission in Experiments: FMDV Transmission in Pigs Can Be Blocked by Vaccination and Separation
Source: Front Vet Sci. 2020 Nov 20;7:540433. doi: 10.3389/fvets.2020.540433 (PMC7718021; doi:10.3389/fvets.2020.540433)
Supplement: Supplementary file 1 [file Data_Sheet_1.ZIP › art transmission in pigs supplementary file 2.csv]

study	Author	dpc	to	distance	vac	source	receipt	strain	i	s	c	n	dt
331	Eblé et al., 2004	0	1	no	no	domestic	domestic	O/TAW/97	5	5	4	10	0.5
331	Eblé et al., 2004	1	2	no	no	domestic	domestic	O/TAW/97	9	1	1	10	1
749	Fukai et al., 2011	0	1	no	no	domestic	domestic	O/JPN/2010	2	4	1	6	1
749	Fukai et al., 2011	1	2	no	no	domestic	domestic	O/JPN/2010	3	3	2	6	1
749	Fukai et al., 2011	2	3	no	no	domestic	domestic	O/JPN/2010	5	1	0	6	1
749	Fukai et al., 2011	3	4	no	no	domestic	domestic	O/JPN/2010	3	1	1	6	1
425	Eblé et al., 2006a	0	1	no	no	domestic	domestic	O/TAW/97	5	5	3	10	0.5
425	Eblé et al., 2006a	1	2	no	no	domestic	domestic	O/TAW/97	8	2	2	10	1
332	Eblé et al., 2006b	1	2	no	no	domestic	domestic	O/TAW/97	1	5	5	10	1
540	Eblé et al., 2007	1	2	no	no	domestic	domestic	O/TAW/97	2	5	5	10	1
320	Orsel et al. 2007	2	3	no	no	domestic	domestic	O/NET/2001	4	5	3	10	1
320	Orsel et al. 2007	3	4	no	no	domestic	domestic	O/NET/2001	8	2	2	10	1
320	Orsel et al. 2007	2	3	no	no	domestic	domestic	O/NET/2001	3	5	4	10	1
320	Orsel et al. 2007	3	4	no	no	domestic	domestic	O/NET/2001	8	1	1	10	1
320	Orsel et al. 2007	3	4	no	no	domestic	domestic	O/NET/2001	1	1	1	2	0.5
320	Orsel et al. 2007	1	2	no	no	domestic	domestic	O/NET/2001	1	1	1	2	1
320	Orsel et al. 2007	1	2	no	no	domestic	domestic	O/NET/2001	1	1	1	2	1
320	Orsel et al. 2007	1	2	no	no	domestic	domestic	O/NET/2001	1	1	1	2	1
320	Orsel et al. 2007	2	3	no	no	domestic	domestic	O/NET/2001	1	1	1	2	1
1465	Oem et al. 2008	1	2	no	no	domestic	domestic	O/SKR/2002	1	5	3	6	0.5
1465	Oem et al. 2008	2	3	no	no	domestic	domestic	O/SKR/2002	4	2	1	6	1
1465	Oem et al. 2008	3	4	no	no	domestic	domestic	O/SKR/2002	5	1	0	6	1
1465	Oem et al. 2008	4	6	no	no	domestic	domestic	O/SKR/2002	3	1	1	5	2
405	Roermund et al. 2010	1	2	no	no	domestic	domestic	O/NET/2001	3	5	5	8	0.5
405	Roermund et al. 2010	1	2	no	no	domestic	domestic	O/NET/2001	1	5	5	8	1
405	Roermund et al. 2010	1	2	no	no	domestic	domestic	O/NET/2001	1	5	5	8	1
405	Roermund et al. 2010	1	2	no	no	domestic	domestic	O/NET/2001	2	5	5	8	1
1462	Mohamed et al., 2011	0	1	no	no	feral	domestic	A24 CRUZ	2	4	4	6	1
1462	Mohamed et al., 2011	0	1	no	no	feral	feral	A24 CRUZ	2	5	5	7	1
1462	Mohamed et al., 2011	0	1	no	no	domestic	feral	A24 CRUZ	2	4	1	6	1
1462	Mohamed et al., 2011	1	2	no	no	domestic	feral	A24 CRUZ	3	3	3	6	1
331	Eblé et al., 2004	0	1	no	hom -7	domestic	domestic	O/TAW/97	4	5	2	10	0.5
331	Eblé et al., 2004	1	2	no	hom -7	domestic	domestic	O/TAW/97	6	3	3	10	1
540	Eblé et al., 2007	1	2	no	hom -7	domestic	domestic	O/TAW/97	3	5	2	10	0.5
540	Eblé et al., 2007	2	3	no	hom -7	domestic	domestic	O/TAW/97	5	3	2	10	1
540	Eblé et al., 2007	3	4	no	hom -7	domestic	domestic	O/TAW/97	8	1	0	10	1
540	Eblé et al., 2007	4	5	no	hom -7	domestic	domestic	O/TAW/97	7	1	0	9	1
540	Eblé et al., 2007	5	6	no	hom -7	domestic	domestic	O/TAW/97	7	1	1	8	1
540	Eblé et al., 2007	1	2	no	hom -7 (4-fold)	domestic	domestic	O/TAW/97	2	5	0	10	1
540	Eblé et al., 2007	2	3	no	hom -7 (4-fold)	domestic	domestic	O/TAW/97	3	5	1	10	1
540	Eblé et al., 2007	3	4	no	hom -7 (4-fold)	domestic	domestic	O/TAW/97	4	4	0	10	1
540	Eblé et al., 2007	4	5	no	hom -7 (4-fold)	domestic	domestic	O/TAW/97	3	4	2	9	1
540	Eblé et al., 2007	5	6	no	hom -7 (4-fold)	domestic	domestic	O/TAW/97	4	2	0	9	1
540	Eblé et al., 2007	6	7	no	hom -7 (4-fold)	domestic	domestic	O/TAW/97	1	2	0	9	1
540	Eblé et al., 2007	8	9	no	hom -7 (4-fold)	domestic	domestic	O/TAW/97	1	2	0	7	1
320	Orsel et al. 2007	2	3	no	het -14	domestic	domestic	O/NET/2001	4	5	0	10	1
320	Orsel et al. 2007	3	4	no	het -14	domestic	domestic	O/NET/2001	4	5	2	10	1
320	Orsel et al. 2007	4	5	no	het -14	domestic	domestic	O/NET/2001	7	3	2	10	1
320	Orsel et al. 2007	5	6	no	het -14	domestic	domestic	O/NET/2001	8	1	0	10	1
320	Orsel et al. 2007	6	7	no	het -14	domestic	domestic	O/NET/2001	8	1	0	10	1
320	Orsel et al. 2007	7	8	no	het -14	domestic	domestic	O/NET/2001	7	1	1	10	1
320	Orsel et al. 2007	2	3	no	het -14	domestic	domestic	O/NET/2001	1	5	0	10	1
320	Orsel et al. 2007	3	4	no	het -14	domestic	domestic	O/NET/2001	4	5	1	10	1
320	Orsel et al. 2007	4	5	no	het -14	domestic	domestic	O/NET/2001	5	4	2	10	1
320	Orsel et al. 2007	5	6	no	het -14	domestic	domestic	O/NET/2001	7	2	0	10	1
320	Orsel et al. 2007	6	7	no	het -14	domestic	domestic	O/NET/2001	6	2	1	10	1
320	Orsel et al. 2007	7	8	no	het -14	domestic	domestic	O/NET/2001	4	1	0	10	1
320	Orsel et al. 2007	8	9	no	het -14	domestic	domestic	O/NET/2001	4	1	0	10	1
320	Orsel et al. 2007	9	10	no	het -14	domestic	domestic	O/NET/2001	2	1	0	10	1
320	Orsel et al. 2007	10	11	no	het -14	domestic	domestic	O/NET/2001	1	1	0	10	1
320	Orsel et al. 2007	2	3	no	het -14 (exp to non-vac)	domestic	domestic	O/NET/2001	1	1	1	2	0.5
320	Orsel et al. 2007	2	3	no	het -14 (exp to non-vac)	domestic	domestic	O/NET/2001	1	1	1	2	0.5
320	Orsel et al. 2007	2	3	no	het -14 (exp to non-vac)	domestic	domestic	O/NET/2001	1	1	1	2	1
320	Orsel et al. 2007	2	3	no	het -14 (exp to non-vac)	domestic	domestic	O/NET/2001	1	1	1	2	1
425	Eblé et al., 2006a	1	2	0 cm	no	domestic	domestic	O/TAW/97	2	5	0	10	1
425	Eblé et al., 2006a	2	3	0 cm	no	domestic	domestic	O/TAW/97	5	5	2	10	1
425	Eblé et al., 2006a	3	4	0 cm	no	domestic	domestic	O/TAW/97	7	3	2	10	1
425	Eblé et al., 2006a	4	5	0 cm	no	domestic	domestic	O/TAW/97	6	1	1	9	1
405	Roermund et al. 2010	2	3	0 cm	no	domestic	domestic	O/NET/2001	5	4	0	9	0.75
405	Roermund et al. 2010	3	4	0 cm	no	domestic	domestic	O/NET/2001	5	4	0	9	1
405	Roermund et al. 2010	4	5	0 cm	no	domestic	domestic	O/NET/2001	5	4	3	9	1
405	Roermund et al. 2010	5	6	0 cm	no	domestic	domestic	O/NET/2001	8	1	0	9	1
405	Roermund et al. 2010	6	7	0 cm	no	domestic	domestic	O/NET/2001	8	1	0	9	1
405	Roermund et al. 2010	7	8	0 cm	no	domestic	domestic	O/NET/2001	8	1	0	9	1
405	Roermund et al. 2010	8	9	0 cm	no	domestic	domestic	O/NET/2001	7	1	0	9	1
405	Roermund et al. 2010	9	10	0 cm	no	domestic	domestic	O/NET/2001	6	1	0	9	1
405	Roermund et al. 2010	10	11	0 cm	no	domestic	domestic	O/NET/2001	3	1	0	7	1
405	Roermund et al. 2010	11	12	0 cm	no	domestic	domestic	O/NET/2001	1	1	0	7	1
405	Roermund et al. 2010	2	3	0 cm	no	domestic	domestic	O/NET/2001	5	4	0	9	0.75
405	Roermund et al. 2010	3	4	0 cm	no	domestic	domestic	O/NET/2001	5	4	0	9	1
405	Roermund et al. 2010	4	5	0 cm	no	domestic	domestic	O/NET/2001	5	4	1	9	1
405	Roermund et al. 2010	5	6	0 cm	no	domestic	domestic	O/NET/2001	6	3	0	9	1
405	Roermund et al. 2010	6	7	0 cm	no	domestic	domestic	O/NET/2001	6	3	0	9	1
405	Roermund et al. 2010	7	8	0 cm	no	domestic	domestic	O/NET/2001	6	3	0	9	1
405	Roermund et al. 2010	8	9	0 cm	no	domestic	domestic	O/NET/2001	4	3	0	8	1
405	Roermund et al. 2010	9	10	0 cm	no	domestic	domestic	O/NET/2001	2	3	0	8	1
405	Roermund et al. 2010	10	11	0 cm	no	domestic	domestic	O/NET/2001	2	3	0	8	1
405	Roermund et al. 2010	2	3	40 cm	no	domestic	domestic	O/NET/2001	5	4	0	9	0.5
405	Roermund et al. 2010	3	4	40 cm	no	domestic	domestic	O/NET/2001	5	4	0	9	1
405	Roermund et al. 2010	4	5	40 cm	no	domestic	domestic	O/NET/2001	5	4	0	9	1
405	Roermund et al. 2010	5	6	40 cm	no	domestic	domestic	O/NET/2001	5	4	0	9	1
405	Roermund et al. 2010	6	7	40 cm	no	domestic	domestic	O/NET/2001	5	4	0	9	1
405	Roermund et al. 2010	7	8	40 cm	no	domestic	domestic	O/NET/2001	4	4	0	9	1
405	Roermund et al. 2010	8	9	40 cm	no	domestic	domestic	O/NET/2001	2	4	0	9	1
405	Roermund et al. 2010	9	10	40 cm	no	domestic	domestic	O/NET/2001	2	4	0	9	1
405	Roermund et al. 2010	2	3	40 cm	no	domestic	domestic	O/NET/2001	5	4	0	9	0.5
405	Roermund et al. 2010	3	4	40 cm	no	domestic	domestic	O/NET/2001	5	4	0	9	1
405	Roermund et al. 2010	4	5	40 cm	no	domestic	domestic	O/NET/2001	5	4	0	9	1
405	Roermund et al. 2010	5	6	40 cm	no	domestic	domestic	O/NET/2001	5	4	0	9	1
405	Roermund et al. 2010	6	7	40 cm	no	domestic	domestic	O/NET/2001	5	4	0	9	1
405	Roermund et al. 2010	7	8	40 cm	no	domestic	domestic	O/NET/2001	5	4	0	9	1
405	Roermund et al. 2010	8	9	40 cm	no	domestic	domestic	O/NET/2001	2	4	0	9	1
405	Roermund et al. 2010	9	10	40 cm	no	domestic	domestic	O/NET/2001	3	4	0	9	1
405	Roermund et al. 2010	10	11	40 cm	no	domestic	domestic	O/NET/2001	3	4	0	9	1
405	Roermund et al. 2010	11	12	40 cm	no	domestic	domestic	O/NET/2001	5	4	0	9	1
405	Roermund et al. 2010	2	3	0 cm	het -14	domestic	domestic	O/NET/2001	5	4	0	9	0.75
405	Roermund et al. 2010	3	4	0 cm	het -14	domestic	domestic	O/NET/2001	5	4	0	9	1
405	Roermund et al. 2010	4	5	0 cm	het -14	domestic	domestic	O/NET/2001	4	4	0	9	1
405	Roermund et al. 2010	5	6	0 cm	het -14	domestic	domestic	O/NET/2001	4	4	0	9	1
405	Roermund et al. 2010	6	7	0 cm	het -14	domestic	domestic	O/NET/2001	4	4	0	9	1
405	Roermund et al. 2010	7	8	0 cm	het -14	domestic	domestic	O/NET/2001	3	4	0	9	1
405	Roermund et al. 2010	8	9	0 cm	het -14	domestic	domestic	O/NET/2001	2	4	0	9	1
405	Roermund et al. 2010	2	3	0 cm	het -14	domestic	domestic	O/NET/2001	5	4	0	9	0.75
405	Roermund et al. 2010	3	4	0 cm	het -14	domestic	domestic	O/NET/2001	4	4	0	9	1
405	Roermund et al. 2010	4	5	0 cm	het -14	domestic	domestic	O/NET/2001	4	4	0	9	1
405	Roermund et al. 2010	5	6	0 cm	het -14	domestic	domestic	O/NET/2001	3	4	0	9	1
405	Roermund et al. 2010	6	7	0 cm	het -14	domestic	domestic	O/NET/2001	3	4	0	9	1
