# Supplementary material for: Mathematical Quantification of Transmission in Experiments: FMDV Transmission in Pigs Can Be Blocked by Vaccination and Separation
Source: Front Vet Sci. 2020 Nov 20;7:540433. doi: 10.3389/fvets.2020.540433 (PMC7718021; doi:10.3389/fvets.2020.540433)
Supplement: Supplementary file 1 [file Data_Sheet_1.ZIP › art transmission in pigs time supplementary file 3.csv]

study	reference	ino	vac	type	strain	pig	duration	censor
331	Eblé, P. L., Bouma, A., de Bruin, M. G. M., van Hemert Kluitenberg, F., van Oirschot, J., Dekker, A. 2004. Vaccination of pigs two weeks before infection significantly reduces transmission of foot-and-mouth disease virus. Vaccine 22(11-12); 1372-1378.	1	no	domestic	O/TAW/97	1	9	1
331	Eblé, P. L., Bouma, A., de Bruin, M. G. M., van Hemert Kluitenberg, F., van Oirschot, J., Dekker, A. 2004. Vaccination of pigs two weeks before infection significantly reduces transmission of foot-and-mouth disease virus. Vaccine 22(11-12); 1372-1378.	1	no	domestic	O/TAW/97	2	9	1
331	Eblé, P. L., Bouma, A., de Bruin, M. G. M., van Hemert Kluitenberg, F., van Oirschot, J., Dekker, A. 2004. Vaccination of pigs two weeks before infection significantly reduces transmission of foot-and-mouth disease virus. Vaccine 22(11-12); 1372-1378.	1	no	domestic	O/TAW/97	3	9	1
331	Eblé, P. L., Bouma, A., de Bruin, M. G. M., van Hemert Kluitenberg, F., van Oirschot, J., Dekker, A. 2004. Vaccination of pigs two weeks before infection significantly reduces transmission of foot-and-mouth disease virus. Vaccine 22(11-12); 1372-1378.	1	no	domestic	O/TAW/97	4	3	0
331	Eblé, P. L., Bouma, A., de Bruin, M. G. M., van Hemert Kluitenberg, F., van Oirschot, J., Dekker, A. 2004. Vaccination of pigs two weeks before infection significantly reduces transmission of foot-and-mouth disease virus. Vaccine 22(11-12); 1372-1378.	1	no	domestic	O/TAW/97	5	7	0
331	Eblé, P. L., Bouma, A., de Bruin, M. G. M., van Hemert Kluitenberg, F., van Oirschot, J., Dekker, A. 2004. Vaccination of pigs two weeks before infection significantly reduces transmission of foot-and-mouth disease virus. Vaccine 22(11-12); 1372-1378.	0	no	domestic	O/TAW/97	6	9	1
331	Eblé, P. L., Bouma, A., de Bruin, M. G. M., van Hemert Kluitenberg, F., van Oirschot, J., Dekker, A. 2004. Vaccination of pigs two weeks before infection significantly reduces transmission of foot-and-mouth disease virus. Vaccine 22(11-12); 1372-1378.	0	no	domestic	O/TAW/97	7	5	1
331	Eblé, P. L., Bouma, A., de Bruin, M. G. M., van Hemert Kluitenberg, F., van Oirschot, J., Dekker, A. 2004. Vaccination of pigs two weeks before infection significantly reduces transmission of foot-and-mouth disease virus. Vaccine 22(11-12); 1372-1378.	0	no	domestic	O/TAW/97	8	6	1
331	Eblé, P. L., Bouma, A., de Bruin, M. G. M., van Hemert Kluitenberg, F., van Oirschot, J., Dekker, A. 2004. Vaccination of pigs two weeks before infection significantly reduces transmission of foot-and-mouth disease virus. Vaccine 22(11-12); 1372-1378.	0	no	domestic	O/TAW/97	9	10	1
331	Eblé, P. L., Bouma, A., de Bruin, M. G. M., van Hemert Kluitenberg, F., van Oirschot, J., Dekker, A. 2004. Vaccination of pigs two weeks before infection significantly reduces transmission of foot-and-mouth disease virus. Vaccine 22(11-12); 1372-1378.	0	no	domestic	O/TAW/97	10	5	1
331	Eblé, P. L., Bouma, A., de Bruin, M. G. M., van Hemert Kluitenberg, F., van Oirschot, J., Dekker, A. 2004. Vaccination of pigs two weeks before infection significantly reduces transmission of foot-and-mouth disease virus. Vaccine 22(11-12); 1372-1378.	1	hom -7	domestic	O/TAW/97	11	6	0
331	Eblé, P. L., Bouma, A., de Bruin, M. G. M., van Hemert Kluitenberg, F., van Oirschot, J., Dekker, A. 2004. Vaccination of pigs two weeks before infection significantly reduces transmission of foot-and-mouth disease virus. Vaccine 22(11-12); 1372-1378.	1	hom -7	domestic	O/TAW/97	12	3	0
331	Eblé, P. L., Bouma, A., de Bruin, M. G. M., van Hemert Kluitenberg, F., van Oirschot, J., Dekker, A. 2004. Vaccination of pigs two weeks before infection significantly reduces transmission of foot-and-mouth disease virus. Vaccine 22(11-12); 1372-1378.	1	hom -7	domestic	O/TAW/97	13	6	1
331	Eblé, P. L., Bouma, A., de Bruin, M. G. M., van Hemert Kluitenberg, F., van Oirschot, J., Dekker, A. 2004. Vaccination of pigs two weeks before infection significantly reduces transmission of foot-and-mouth disease virus. Vaccine 22(11-12); 1372-1378.	1	hom -7	domestic	O/TAW/97	14	6	1
331	Eblé, P. L., Bouma, A., de Bruin, M. G. M., van Hemert Kluitenberg, F., van Oirschot, J., Dekker, A. 2004. Vaccination of pigs two weeks before infection significantly reduces transmission of foot-and-mouth disease virus. Vaccine 22(11-12); 1372-1378.	1	hom -7	domestic	O/TAW/97	15	6	1
331	Eblé, P. L., Bouma, A., de Bruin, M. G. M., van Hemert Kluitenberg, F., van Oirschot, J., Dekker, A. 2004. Vaccination of pigs two weeks before infection significantly reduces transmission of foot-and-mouth disease virus. Vaccine 22(11-12); 1372-1378.	0	hom -7	domestic	O/TAW/97	16	6	1
331	Eblé, P. L., Bouma, A., de Bruin, M. G. M., van Hemert Kluitenberg, F., van Oirschot, J., Dekker, A. 2004. Vaccination of pigs two weeks before infection significantly reduces transmission of foot-and-mouth disease virus. Vaccine 22(11-12); 1372-1378.	0	hom -7	domestic	O/TAW/97	17	5	1
331	Eblé, P. L., Bouma, A., de Bruin, M. G. M., van Hemert Kluitenberg, F., van Oirschot, J., Dekker, A. 2004. Vaccination of pigs two weeks before infection significantly reduces transmission of foot-and-mouth disease virus. Vaccine 22(11-12); 1372-1378.	0	hom -7	domestic	O/TAW/97	18	7	1
331	Eblé, P. L., Bouma, A., de Bruin, M. G. M., van Hemert Kluitenberg, F., van Oirschot, J., Dekker, A. 2004. Vaccination of pigs two weeks before infection significantly reduces transmission of foot-and-mouth disease virus. Vaccine 22(11-12); 1372-1378.	0	hom -7	domestic	O/TAW/97	19	6	1
331	Eblé, P. L., Bouma, A., de Bruin, M. G. M., van Hemert Kluitenberg, F., van Oirschot, J., Dekker, A. 2004. Vaccination of pigs two weeks before infection significantly reduces transmission of foot-and-mouth disease virus. Vaccine 22(11-12); 1372-1378.	0	hom -7	domestic	O/TAW/97	20	6	1
749	Fukai, K., Morioka, K., Yoshida, K. 2011. An experimental infection in pigs using a foot-and-mouth disease virus isolated from the 2010 epidemic in Japan. J. Vet. Med. Sci. 73(9); 1207-10.	1	no	domestic	O/JPN/2010	1	3	1
749	Fukai, K., Morioka, K., Yoshida, K. 2011. An experimental infection in pigs using a foot-and-mouth disease virus isolated from the 2010 epidemic in Japan. J. Vet. Med. Sci. 73(9); 1207-10.	1	no	domestic	O/JPN/2010	2	3	1
749	Fukai, K., Morioka, K., Yoshida, K. 2011. An experimental infection in pigs using a foot-and-mouth disease virus isolated from the 2010 epidemic in Japan. J. Vet. Med. Sci. 73(9); 1207-10.	0	no	domestic	O/JPN/2010	3	4	1
749	Fukai, K., Morioka, K., Yoshida, K. 2011. An experimental infection in pigs using a foot-and-mouth disease virus isolated from the 2010 epidemic in Japan. J. Vet. Med. Sci. 73(9); 1207-10.	0	no	domestic	O/JPN/2010	4	3	1
749	Fukai, K., Morioka, K., Yoshida, K. 2011. An experimental infection in pigs using a foot-and-mouth disease virus isolated from the 2010 epidemic in Japan. J. Vet. Med. Sci. 73(9); 1207-10.	0	no	domestic	O/JPN/2010	5	2	1
749	Fukai, K., Morioka, K., Yoshida, K. 2011. An experimental infection in pigs using a foot-and-mouth disease virus isolated from the 2010 epidemic in Japan. J. Vet. Med. Sci. 73(9); 1207-10.	0	no	domestic	O/JPN/2010	6	2	1
425	Eblé, P., de Koeijer, A., Bouma, A., Stegeman, A., Dekker, A. 2006. Quantification of within- and between-pen transmission of Foot-and-Mouth disease virus in pigs. Vet. Res. 37(5); 647-54.	1	no	domestic	O/TAW/97	1	3	1
425	Eblé, P., de Koeijer, A., Bouma, A., Stegeman, A., Dekker, A. 2006. Quantification of within- and between-pen transmission of Foot-and-Mouth disease virus in pigs. Vet. Res. 37(5); 647-54.	1	no	domestic	O/TAW/97	2	5	0
425	Eblé, P., de Koeijer, A., Bouma, A., Stegeman, A., Dekker, A. 2006. Quantification of within- and between-pen transmission of Foot-and-Mouth disease virus in pigs. Vet. Res. 37(5); 647-54.	1	no	domestic	O/TAW/97	3	3	1
425	Eblé, P., de Koeijer, A., Bouma, A., Stegeman, A., Dekker, A. 2006. Quantification of within- and between-pen transmission of Foot-and-Mouth disease virus in pigs. Vet. Res. 37(5); 647-54.	1	no	domestic	O/TAW/97	4	3	0
425	Eblé, P., de Koeijer, A., Bouma, A., Stegeman, A., Dekker, A. 2006. Quantification of within- and between-pen transmission of Foot-and-Mouth disease virus in pigs. Vet. Res. 37(5); 647-54.	1	no	domestic	O/TAW/97	5	3	1
425	Eblé, P., de Koeijer, A., Bouma, A., Stegeman, A., Dekker, A. 2006. Quantification of within- and between-pen transmission of Foot-and-Mouth disease virus in pigs. Vet. Res. 37(5); 647-54.	0	no	domestic	O/TAW/97	6	5	1
425	Eblé, P., de Koeijer, A., Bouma, A., Stegeman, A., Dekker, A. 2006. Quantification of within- and between-pen transmission of Foot-and-Mouth disease virus in pigs. Vet. Res. 37(5); 647-54.	0	no	domestic	O/TAW/97	7	5	1
425	Eblé, P., de Koeijer, A., Bouma, A., Stegeman, A., Dekker, A. 2006. Quantification of within- and between-pen transmission of Foot-and-Mouth disease virus in pigs. Vet. Res. 37(5); 647-54.	0	no	domestic	O/TAW/97	8	5	1
425	Eblé, P., de Koeijer, A., Bouma, A., Stegeman, A., Dekker, A. 2006. Quantification of within- and between-pen transmission of Foot-and-Mouth disease virus in pigs. Vet. Res. 37(5); 647-54.	0	no	domestic	O/TAW/97	9	5	1
425	Eblé, P., de Koeijer, A., Bouma, A., Stegeman, A., Dekker, A. 2006. Quantification of within- and between-pen transmission of Foot-and-Mouth disease virus in pigs. Vet. Res. 37(5); 647-54.	0	no	domestic	O/TAW/97	10	5	1
425	Eblé, P., de Koeijer, A., Bouma, A., Stegeman, A., Dekker, A. 2006. Quantification of within- and between-pen transmission of Foot-and-Mouth disease virus in pigs. Vet. Res. 37(5); 647-54.	1	no	domestic	O/TAW/97	41	2	1
425	Eblé, P., de Koeijer, A., Bouma, A., Stegeman, A., Dekker, A. 2006. Quantification of within- and between-pen transmission of Foot-and-Mouth disease virus in pigs. Vet. Res. 37(5); 647-54.	1	no	domestic	O/TAW/97	42	7	1
425	Eblé, P., de Koeijer, A., Bouma, A., Stegeman, A., Dekker, A. 2006. Quantification of within- and between-pen transmission of Foot-and-Mouth disease virus in pigs. Vet. Res. 37(5); 647-54.	1	no	domestic	O/TAW/97	43	7	0
425	Eblé, P., de Koeijer, A., Bouma, A., Stegeman, A., Dekker, A. 2006. Quantification of within- and between-pen transmission of Foot-and-Mouth disease virus in pigs. Vet. Res. 37(5); 647-54.	1	no	domestic	O/TAW/97	44	3	0
425	Eblé, P., de Koeijer, A., Bouma, A., Stegeman, A., Dekker, A. 2006. Quantification of within- and between-pen transmission of Foot-and-Mouth disease virus in pigs. Vet. Res. 37(5); 647-54.	1	no	domestic	O/TAW/97	45	3	0
425	Eblé, P., de Koeijer, A., Bouma, A., Stegeman, A., Dekker, A. 2006. Quantification of within- and between-pen transmission of Foot-and-Mouth disease virus in pigs. Vet. Res. 37(5); 647-54.	0	no	domestic	O/TAW/97	46	5	1
425	Eblé, P., de Koeijer, A., Bouma, A., Stegeman, A., Dekker, A. 2006. Quantification of within- and between-pen transmission of Foot-and-Mouth disease virus in pigs. Vet. Res. 37(5); 647-54.	0	no	domestic	O/TAW/97	47	6	1
425	Eblé, P., de Koeijer, A., Bouma, A., Stegeman, A., Dekker, A. 2006. Quantification of within- and between-pen transmission of Foot-and-Mouth disease virus in pigs. Vet. Res. 37(5); 647-54.	0	no	domestic	O/TAW/97	48	5	0
425	Eblé, P., de Koeijer, A., Bouma, A., Stegeman, A., Dekker, A. 2006. Quantification of within- and between-pen transmission of Foot-and-Mouth disease virus in pigs. Vet. Res. 37(5); 647-54.	0	no	domestic	O/TAW/97	49	5	1
425	Eblé, P., de Koeijer, A., Bouma, A., Stegeman, A., Dekker, A. 2006. Quantification of within- and between-pen transmission of Foot-and-Mouth disease virus in pigs. Vet. Res. 37(5); 647-54.	0	no	domestic	O/TAW/97	50	5	1
332	Eblé, P. L., de Bruin, M. G. M., Bouma, A., van Hemert Kluitenberg, F., Dekker, A. 2006. Comparison of immune responses after intra-typic heterologous and homologous vaccination against foot-and-mouth disease virus infection in pigs. Vaccine 24(9); 1274-1281.	1	no	domestic	O/TAW/97	11	3	0
332	Eblé, P. L., de Bruin, M. G. M., Bouma, A., van Hemert Kluitenberg, F., Dekker, A. 2006. Comparison of immune responses after intra-typic heterologous and homologous vaccination against foot-and-mouth disease virus infection in pigs. Vaccine 24(9); 1274-1281.	1	no	domestic	O/TAW/97	12	3	0
332	Eblé, P. L., de Bruin, M. G. M., Bouma, A., van Hemert Kluitenberg, F., Dekker, A. 2006. Comparison of immune responses after intra-typic heterologous and homologous vaccination against foot-and-mouth disease virus infection in pigs. Vaccine 24(9); 1274-1281.	1	no	domestic	O/TAW/97	13	3	0
332	Eblé, P. L., de Bruin, M. G. M., Bouma, A., van Hemert Kluitenberg, F., Dekker, A. 2006. Comparison of immune responses after intra-typic heterologous and homologous vaccination against foot-and-mouth disease virus infection in pigs. Vaccine 24(9); 1274-1281.	1	no	domestic	O/TAW/97	14	3	0
332	Eblé, P. L., de Bruin, M. G. M., Bouma, A., van Hemert Kluitenberg, F., Dekker, A. 2006. Comparison of immune responses after intra-typic heterologous and homologous vaccination against foot-and-mouth disease virus infection in pigs. Vaccine 24(9); 1274-1281.	1	no	domestic	O/TAW/97	15	4	0
332	Eblé, P. L., de Bruin, M. G. M., Bouma, A., van Hemert Kluitenberg, F., Dekker, A. 2006. Comparison of immune responses after intra-typic heterologous and homologous vaccination against foot-and-mouth disease virus infection in pigs. Vaccine 24(9); 1274-1281.	0	no	domestic	O/TAW/97	16	3	0
332	Eblé, P. L., de Bruin, M. G. M., Bouma, A., van Hemert Kluitenberg, F., Dekker, A. 2006. Comparison of immune responses after intra-typic heterologous and homologous vaccination against foot-and-mouth disease virus infection in pigs. Vaccine 24(9); 1274-1281.	0	no	domestic	O/TAW/97	17	10	1
332	Eblé, P. L., de Bruin, M. G. M., Bouma, A., van Hemert Kluitenberg, F., Dekker, A. 2006. Comparison of immune responses after intra-typic heterologous and homologous vaccination against foot-and-mouth disease virus infection in pigs. Vaccine 24(9); 1274-1281.	0	no	domestic	O/TAW/97	18	6	0
332	Eblé, P. L., de Bruin, M. G. M., Bouma, A., van Hemert Kluitenberg, F., Dekker, A. 2006. Comparison of immune responses after intra-typic heterologous and homologous vaccination against foot-and-mouth disease virus infection in pigs. Vaccine 24(9); 1274-1281.	0	no	domestic	O/TAW/97	19	3	0
332	Eblé, P. L., de Bruin, M. G. M., Bouma, A., van Hemert Kluitenberg, F., Dekker, A. 2006. Comparison of immune responses after intra-typic heterologous and homologous vaccination against foot-and-mouth disease virus infection in pigs. Vaccine 24(9); 1274-1281.	0	no	domestic	O/TAW/97	20	3	0
540	Eblé, P. L., Bouma, A., Weerdmeester, K., Stegeman, J. A., Dekker, A. 2007. Serological and mucosal immune responses after vaccination and infection with FMDV in pigs. Vaccine 25(6); 1043-54.	1	no	domestic	O/TAW/97	21	5	1
540	Eblé, P. L., Bouma, A., Weerdmeester, K., Stegeman, J. A., Dekker, A. 2007. Serological and mucosal immune responses after vaccination and infection with FMDV in pigs. Vaccine 25(6); 1043-54.	1	no	domestic	O/TAW/97	22	4	0
540	Eblé, P. L., Bouma, A., Weerdmeester, K., Stegeman, J. A., Dekker, A. 2007. Serological and mucosal immune responses after vaccination and infection with FMDV in pigs. Vaccine 25(6); 1043-54.	1	no	domestic	O/TAW/97	23	3	0
540	Eblé, P. L., Bouma, A., Weerdmeester, K., Stegeman, J. A., Dekker, A. 2007. Serological and mucosal immune responses after vaccination and infection with FMDV in pigs. Vaccine 25(6); 1043-54.	1	no	domestic	O/TAW/97	24	2	0
540	Eblé, P. L., Bouma, A., Weerdmeester, K., Stegeman, J. A., Dekker, A. 2007. Serological and mucosal immune responses after vaccination and infection with FMDV in pigs. Vaccine 25(6); 1043-54.	1	no	domestic	O/TAW/97	25	3	0
540	Eblé, P. L., Bouma, A., Weerdmeester, K., Stegeman, J. A., Dekker, A. 2007. Serological and mucosal immune responses after vaccination and infection with FMDV in pigs. Vaccine 25(6); 1043-54.	0	no	domestic	O/TAW/97	26	5	1
540	Eblé, P. L., Bouma, A., Weerdmeester, K., Stegeman, J. A., Dekker, A. 2007. Serological and mucosal immune responses after vaccination and infection with FMDV in pigs. Vaccine 25(6); 1043-54.	0	no	domestic	O/TAW/97	27	2	0
540	Eblé, P. L., Bouma, A., Weerdmeester, K., Stegeman, J. A., Dekker, A. 2007. Serological and mucosal immune responses after vaccination and infection with FMDV in pigs. Vaccine 25(6); 1043-54.	0	no	domestic	O/TAW/97	28	6	0
540	Eblé, P. L., Bouma, A., Weerdmeester, K., Stegeman, J. A., Dekker, A. 2007. Serological and mucosal immune responses after vaccination and infection with FMDV in pigs. Vaccine 25(6); 1043-54.	0	no	domestic	O/TAW/97	29	8	0
540	Eblé, P. L., Bouma, A., Weerdmeester, K., Stegeman, J. A., Dekker, A. 2007. Serological and mucosal immune responses after vaccination and infection with FMDV in pigs. Vaccine 25(6); 1043-54.	0	no	domestic	O/TAW/97	30	5	1
540	Eblé, P. L., Bouma, A., Weerdmeester, K., Stegeman, J. A., Dekker, A. 2007. Serological and mucosal immune responses after vaccination and infection with FMDV in pigs. Vaccine 25(6); 1043-54.	1	hom -7	domestic	O/TAW/97	31	4	1
540	Eblé, P. L., Bouma, A., Weerdmeester, K., Stegeman, J. A., Dekker, A. 2007. Serological and mucosal immune responses after vaccination and infection with FMDV in pigs. Vaccine 25(6); 1043-54.	1	hom -7	domestic	O/TAW/97	32	5	0
540	Eblé, P. L., Bouma, A., Weerdmeester, K., Stegeman, J. A., Dekker, A. 2007. Serological and mucosal immune responses after vaccination and infection with FMDV in pigs. Vaccine 25(6); 1043-54.	1	hom -7	domestic	O/TAW/97	33	5	1
540	Eblé, P. L., Bouma, A., Weerdmeester, K., Stegeman, J. A., Dekker, A. 2007. Serological and mucosal immune responses after vaccination and infection with FMDV in pigs. Vaccine 25(6); 1043-54.	1	hom -7	domestic	O/TAW/97	34	3	1
540	Eblé, P. L., Bouma, A., Weerdmeester, K., Stegeman, J. A., Dekker, A. 2007. Serological and mucosal immune responses after vaccination and infection with FMDV in pigs. Vaccine 25(6); 1043-54.	1	hom -7	domestic	O/TAW/97	35	1	0
540	Eblé, P. L., Bouma, A., Weerdmeester, K., Stegeman, J. A., Dekker, A. 2007. Serological and mucosal immune responses after vaccination and infection with FMDV in pigs. Vaccine 25(6); 1043-54.	0	hom -7	domestic	O/TAW/97	36	3	1
540	Eblé, P. L., Bouma, A., Weerdmeester, K., Stegeman, J. A., Dekker, A. 2007. Serological and mucosal immune responses after vaccination and infection with FMDV in pigs. Vaccine 25(6); 1043-54.	0	hom -7	domestic	O/TAW/97	37	6	1
540	Eblé, P. L., Bouma, A., Weerdmeester, K., Stegeman, J. A., Dekker, A. 2007. Serological and mucosal immune responses after vaccination and infection with FMDV in pigs. Vaccine 25(6); 1043-54.	0	hom -7	domestic	O/TAW/97	38	1	1
540	Eblé, P. L., Bouma, A., Weerdmeester, K., Stegeman, J. A., Dekker, A. 2007. Serological and mucosal immune responses after vaccination and infection with FMDV in pigs. Vaccine 25(6); 1043-54.	0	hom -7	domestic	O/TAW/97	39	6	1
540	Eblé, P. L., Bouma, A., Weerdmeester, K., Stegeman, J. A., Dekker, A. 2007. Serological and mucosal immune responses after vaccination and infection with FMDV in pigs. Vaccine 25(6); 1043-54.	0	hom -7	domestic	O/TAW/97	40	3	0
540	Eblé, P. L., Bouma, A., Weerdmeester, K., Stegeman, J. A., Dekker, A. 2007. Serological and mucosal immune responses after vaccination and infection with FMDV in pigs. Vaccine 25(6); 1043-54.	1	hom -7 (4-fold)	domestic	O/TAW/97	41	5	1
540	Eblé, P. L., Bouma, A., Weerdmeester, K., Stegeman, J. A., Dekker, A. 2007. Serological and mucosal immune responses after vaccination and infection with FMDV in pigs. Vaccine 25(6); 1043-54.	1	hom -7 (4-fold)	domestic	O/TAW/97	42	2	1
540	Eblé, P. L., Bouma, A., Weerdmeester, K., Stegeman, J. A., Dekker, A. 2007. Serological and mucosal immune responses after vaccination and infection with FMDV in pigs. Vaccine 25(6); 1043-54.	1	hom -7 (4-fold)	domestic	O/TAW/97	43	1	1
540	Eblé, P. L., Bouma, A., Weerdmeester, K., Stegeman, J. A., Dekker, A. 2007. Serological and mucosal immune responses after vaccination and infection with FMDV in pigs. Vaccine 25(6); 1043-54.	1	hom -7 (4-fold)	domestic	O/TAW/97	44	2	1
540	Eblé, P. L., Bouma, A., Weerdmeester, K., Stegeman, J. A., Dekker, A. 2007. Serological and mucosal immune responses after vaccination and infection with FMDV in pigs. Vaccine 25(6); 1043-54.	1	hom -7 (4-fold)	domestic	O/TAW/97	45	3	1
540	Eblé, P. L., Bouma, A., Weerdmeester, K., Stegeman, J. A., Dekker, A. 2007. Serological and mucosal immune responses after vaccination and infection with FMDV in pigs. Vaccine 25(6); 1043-54.	0	hom -7 (4-fold)	domestic	O/TAW/97	49	4	1
540	Eblé, P. L., Bouma, A., Weerdmeester, K., Stegeman, J. A., Dekker, A. 2007. Serological and mucosal immune responses after vaccination and infection with FMDV in pigs. Vaccine 25(6); 1043-54.	0	hom -7 (4-fold)	domestic	O/TAW/97	50	2	1
320	Orsel, K., de Jong, M. C. M., Bouma, A., Stegeman, J. A., Dekker, A. 2007. Foot and mouth disease virus transmission among vaccinated pigs after exposure to virus shedding pigs. Vaccine 25(34); 6381-6391.	0	no	domestic	O/NET/2001	8670	7	1
320	Orsel, K., de Jong, M. C. M., Bouma, A., Stegeman, J. A., Dekker, A. 2007. Foot and mouth disease virus transmission among vaccinated pigs after exposure to virus shedding pigs. Vaccine 25(34); 6381-6391.	1	no	domestic	O/NET/2001	8671	7	1
320	Orsel, K., de Jong, M. C. M., Bouma, A., Stegeman, J. A., Dekker, A. 2007. Foot and mouth disease virus transmission among vaccinated pigs after exposure to virus shedding pigs. Vaccine 25(34); 6381-6391.	0	no	domestic	O/NET/2001	8672	5	1
320	Orsel, K., de Jong, M. C. M., Bouma, A., Stegeman, J. A., Dekker, A. 2007. Foot and mouth disease virus transmission among vaccinated pigs after exposure to virus shedding pigs. Vaccine 25(34); 6381-6391.	1	no	domestic	O/NET/2001	8673	4	1
320	Orsel, K., de Jong, M. C. M., Bouma, A., Stegeman, J. A., Dekker, A. 2007. Foot and mouth disease virus transmission among vaccinated pigs after exposure to virus shedding pigs. Vaccine 25(34); 6381-6391.	0	no	domestic	O/NET/2001	8674	5	1
320	Orsel, K., de Jong, M. C. M., Bouma, A., Stegeman, J. A., Dekker, A. 2007. Foot and mouth disease virus transmission among vaccinated pigs after exposure to virus shedding pigs. Vaccine 25(34); 6381-6391.	1	no	domestic	O/NET/2001	8675	8	1
320	Orsel, K., de Jong, M. C. M., Bouma, A., Stegeman, J. A., Dekker, A. 2007. Foot and mouth disease virus transmission among vaccinated pigs after exposure to virus shedding pigs. Vaccine 25(34); 6381-6391.	0	no	domestic	O/NET/2001	8676	6	1
320	Orsel, K., de Jong, M. C. M., Bouma, A., Stegeman, J. A., Dekker, A. 2007. Foot and mouth disease virus transmission among vaccinated pigs after exposure to virus shedding pigs. Vaccine 25(34); 6381-6391.	1	no	domestic	O/NET/2001	8677	5	1
320	Orsel, K., de Jong, M. C. M., Bouma, A., Stegeman, J. A., Dekker, A. 2007. Foot and mouth disease virus transmission among vaccinated pigs after exposure to virus shedding pigs. Vaccine 25(34); 6381-6391.	0	no	domestic	O/NET/2001	8678	6	1
320	Orsel, K., de Jong, M. C. M., Bouma, A., Stegeman, J. A., Dekker, A. 2007. Foot and mouth disease virus transmission among vaccinated pigs after exposure to virus shedding pigs. Vaccine 25(34); 6381-6391.	1	no	domestic	O/NET/2001	8679	8	1
320	Orsel, K., de Jong, M. C. M., Bouma, A., Stegeman, J. A., Dekker, A. 2007. Foot and mouth disease virus transmission among vaccinated pigs after exposure to virus shedding pigs. Vaccine 25(34); 6381-6391.	0	het -14	domestic	O/NET/2001	8658	4	1
320	Orsel, K., de Jong, M. C. M., Bouma, A., Stegeman, J. A., Dekker, A. 2007. Foot and mouth disease virus transmission among vaccinated pigs after exposure to virus shedding pigs. Vaccine 25(34); 6381-6391.	1	no	domestic	O/NET/2001	8659	3	1
320	Orsel, K., de Jong, M. C. M., Bouma, A., Stegeman, J. A., Dekker, A. 2007. Foot and mouth disease virus transmission among vaccinated pigs after exposure to virus shedding pigs. Vaccine 25(34); 6381-6391.	0	het -14	domestic	O/NET/2001	8662	7	1
320	Orsel, K., de Jong, M. C. M., Bouma, A., Stegeman, J. A., Dekker, A. 2007. Foot and mouth disease virus transmission among vaccinated pigs after exposure to virus shedding pigs. Vaccine 25(34); 6381-6391.	1	no	domestic	O/NET/2001	8663	4	1
320	Orsel, K., de Jong, M. C. M., Bouma, A., Stegeman, J. A., Dekker, A. 2007. Foot and mouth disease virus transmission among vaccinated pigs after exposure to virus shedding pigs. Vaccine 25(34); 6381-6391.	0	het -14	domestic	O/NET/2001	8666	5	1
320	Orsel, K., de Jong, M. C. M., Bouma, A., Stegeman, J. A., Dekker, A. 2007. Foot and mouth disease virus transmission among vaccinated pigs after exposure to virus shedding pigs. Vaccine 25(34); 6381-6391.	1	no	domestic	O/NET/2001	8667	5	1
320	Orsel, K., de Jong, M. C. M., Bouma, A., Stegeman, J. A., Dekker, A. 2007. Foot and mouth disease virus transmission among vaccinated pigs after exposure to virus shedding pigs. Vaccine 25(34); 6381-6391.	0	het -14	domestic	O/NET/2001	8668	5	1
320	Orsel, K., de Jong, M. C. M., Bouma, A., Stegeman, J. A., Dekker, A. 2007. Foot and mouth disease virus transmission among vaccinated pigs after exposure to virus shedding pigs. Vaccine 25(34); 6381-6391.	1	no	domestic	O/NET/2001	8669	6	1
320	Orsel, K., de Jong, M. C. M., Bouma, A., Stegeman, J. A., Dekker, A. 2007. Foot and mouth disease virus transmission among vaccinated pigs after exposure to virus shedding pigs. Vaccine 25(34); 6381-6391.	0	no	domestic	O/NET/2001	9041	5	1
320	Orsel, K., de Jong, M. C. M., Bouma, A., Stegeman, J. A., Dekker, A. 2007. Foot and mouth disease virus transmission among vaccinated pigs after exposure to virus shedding pigs. Vaccine 25(34); 6381-6391.	0	no	domestic	O/NET/2001	9042	4	0
320	Orsel, K., de Jong, M. C. M., Bouma, A., Stegeman, J. A., Dekker, A. 2007. Foot and mouth disease virus transmission among vaccinated pigs after exposure to virus shedding pigs. Vaccine 25(34); 6381-6391.	0	no	domestic	O/NET/2001	9043	5	1
320	Orsel, K., de Jong, M. C. M., Bouma, A., Stegeman, J. A., Dekker, A. 2007. Foot and mouth disease virus transmission among vaccinated pigs after exposure to virus shedding pigs. Vaccine 25(34); 6381-6391.	0	no	domestic	O/NET/2001	9044	3	1
320	Orsel, K., de Jong, M. C. M., Bouma, A., Stegeman, J. A., Dekker, A. 2007. Foot and mouth disease virus transmission among vaccinated pigs after exposure to virus shedding pigs. Vaccine 25(34); 6381-6391.	0	no	domestic	O/NET/2001	9045	10	1
320	Orsel, K., de Jong, M. C. M., Bouma, A., Stegeman, J. A., Dekker, A. 2007. Foot and mouth disease virus transmission among vaccinated pigs after exposure to virus shedding pigs. Vaccine 25(34); 6381-6391.	0	no	domestic	O/NET/2001	9046	6	1
320	Orsel, K., de Jong, M. C. M., Bouma, A., Stegeman, J. A., Dekker, A. 2007. Foot and mouth disease virus transmission among vaccinated pigs after exposure to virus shedding pigs. Vaccine 25(34); 6381-6391.	0	no	domestic	O/NET/2001	9047	8	1
320	Orsel, K., de Jong, M. C. M., Bouma, A., Stegeman, J. A., Dekker, A. 2007. Foot and mouth disease virus transmission among vaccinated pigs after exposure to virus shedding pigs. Vaccine 25(34); 6381-6391.	0	no	domestic	O/NET/2001	9048	5	1
320	Orsel, K., de Jong, M. C. M., Bouma, A., Stegeman, J. A., Dekker, A. 2007. Foot and mouth disease virus transmission among vaccinated pigs after exposure to virus shedding pigs. Vaccine 25(34); 6381-6391.	0	no	domestic	O/NET/2001	9049	6	1
320	Orsel, K., de Jong, M. C. M., Bouma, A., Stegeman, J. A., Dekker, A. 2007. Foot and mouth disease virus transmission among vaccinated pigs after exposure to virus shedding pigs. Vaccine 25(34); 6381-6391.	0	no	domestic	O/NET/2001	9050	5	1
320	Orsel, K., de Jong, M. C. M., Bouma, A., Stegeman, J. A., Dekker, A. 2007. Foot and mouth disease virus transmission among vaccinated pigs after exposure to virus shedding pigs. Vaccine 25(34); 6381-6391.	0	no	domestic	O/NET/2001	9506	5	1
320	Orsel, K., de Jong, M. C. M., Bouma, A., Stegeman, J. A., Dekker, A. 2007. Foot and mouth disease virus transmission among vaccinated pigs after exposure to virus shedding pigs. Vaccine 25(34); 6381-6391.	0	no	domestic	O/NET/2001	9507	4	0
320	Orsel, K., de Jong, M. C. M., Bouma, A., Stegeman, J. A., Dekker, A. 2007. Foot and mouth disease virus transmission among vaccinated pigs after exposure to virus shedding pigs. Vaccine 25(34); 6381-6391.	0	no	domestic	O/NET/2001	9508	4	0
320	Orsel, K., de Jong, M. C. M., Bouma, A., Stegeman, J. A., Dekker, A. 2007. Foot and mouth disease virus transmission among vaccinated pigs after exposure to virus shedding pigs. Vaccine 25(34); 6381-6391.	0	no	domestic	O/NET/2001	9509	4	1
320	Orsel, K., de Jong, M. C. M., Bouma, A., Stegeman, J. A., Dekker, A. 2007. Foot and mouth disease virus transmission among vaccinated pigs after exposure to virus shedding pigs. Vaccine 25(34); 6381-6391.	0	no	domestic	O/NET/2001	9510	4	1
320	Orsel, K., de Jong, M. C. M., Bouma, A., Stegeman, J. A., Dekker, A. 2007. Foot and mouth disease virus transmission among vaccinated pigs after exposure to virus shedding pigs. Vaccine 25(34); 6381-6391.	0	no	domestic	O/NET/2001	9511	7	1
320	Orsel, K., de Jong, M. C. M., Bouma, A., Stegeman, J. A., Dekker, A. 2007. Foot and mouth disease virus transmission among vaccinated pigs after exposure to virus shedding pigs. Vaccine 25(34); 6381-6391.	0	no	domestic	O/NET/2001	9512	6	1
320	Orsel, K., de Jong, M. C. M., Bouma, A., Stegeman, J. A., Dekker, A. 2007. Foot and mouth disease virus transmission among vaccinated pigs after exposure to virus shedding pigs. Vaccine 25(34); 6381-6391.	0	no	domestic	O/NET/2001	9513	6	1
320	Orsel, K., de Jong, M. C. M., Bouma, A., Stegeman, J. A., Dekker, A. 2007. Foot and mouth disease virus transmission among vaccinated pigs after exposure to virus shedding pigs. Vaccine 25(34); 6381-6391.	0	no	domestic	O/NET/2001	9514	6	1
320	Orsel, K., de Jong, M. C. M., Bouma, A., Stegeman, J. A., Dekker, A. 2007. Foot and mouth disease virus transmission among vaccinated pigs after exposure to virus shedding pigs. Vaccine 25(34); 6381-6391.	0	no	domestic	O/NET/2001	9515	4	1
320	Orsel, K., de Jong, M. C. M., Bouma, A., Stegeman, J. A., Dekker, A. 2007. Foot and mouth disease virus transmission among vaccinated pigs after exposure to virus shedding pigs. Vaccine 25(34); 6381-6391.	0	het -14	domestic	O/NET/2001	9521	4	1
320	Orsel, K., de Jong, M. C. M., Bouma, A., Stegeman, J. A., Dekker, A. 2007. Foot and mouth disease virus transmission among vaccinated pigs after exposure to virus shedding pigs. Vaccine 25(34); 6381-6391.	0	het -14	domestic	O/NET/2001	9522	8	1
320	Orsel, K., de Jong, M. C. M., Bouma, A., Stegeman, J. A., Dekker, A. 2007. Foot and mouth disease virus transmission among vaccinated pigs after exposure to virus shedding pigs. Vaccine 25(34); 6381-6391.	0	het -14	domestic	O/NET/2001	9523	6	1
320	Orsel, K., de Jong, M. C. M., Bouma, A., Stegeman, J. A., Dekker, A. 2007. Foot and mouth disease virus transmission among vaccinated pigs after exposure to virus shedding pigs. Vaccine 25(34); 6381-6391.	0	het -14	domestic	O/NET/2001	9524	6	1
320	Orsel, K., de Jong, M. C. M., Bouma, A., Stegeman, J. A., Dekker, A. 2007. Foot and mouth disease virus transmission among vaccinated pigs after exposure to virus shedding pigs. Vaccine 25(34); 6381-6391.	0	het -14	domestic	O/NET/2001	9525	6	1
320	Orsel, K., de Jong, M. C. M., Bouma, A., Stegeman, J. A., Dekker, A. 2007. Foot and mouth disease virus transmission among vaccinated pigs after exposure to virus shedding pigs. Vaccine 25(34); 6381-6391.	0	het -14	domestic	O/NET/2001	9526	5	1
320	Orsel, K., de Jong, M. C. M., Bouma, A., Stegeman, J. A., Dekker, A. 2007. Foot and mouth disease virus transmission among vaccinated pigs after exposure to virus shedding pigs. Vaccine 25(34); 6381-6391.	0	het -14	domestic	O/NET/2001	9527	1	1
320	Orsel, K., de Jong, M. C. M., Bouma, A., Stegeman, J. A., Dekker, A. 2007. Foot and mouth disease virus transmission among vaccinated pigs after exposure to virus shedding pigs. Vaccine 25(34); 6381-6391.	0	het -14	domestic	O/NET/2001	9528	3	1
320	Orsel, K., de Jong, M. C. M., Bouma, A., Stegeman, J. A., Dekker, A. 2007. Foot and mouth disease virus transmission among vaccinated pigs after exposure to virus shedding pigs. Vaccine 25(34); 6381-6391.	0	het -14	domestic	O/NET/2001	9529	6	1
320	Orsel, K., de Jong, M. C. M., Bouma, A., Stegeman, J. A., Dekker, A. 2007. Foot and mouth disease virus transmission among vaccinated pigs after exposure to virus shedding pigs. Vaccine 25(34); 6381-6391.	0	het -14	domestic	O/NET/2001	9530	4	1
320	Orsel, K., de Jong, M. C. M., Bouma, A., Stegeman, J. A., Dekker, A. 2007. Foot and mouth disease virus transmission among vaccinated pigs after exposure to virus shedding pigs. Vaccine 25(34); 6381-6391.	0	het -14	domestic	O/NET/2001	9536	4	1
320	Orsel, K., de Jong, M. C. M., Bouma, A., Stegeman, J. A., Dekker, A. 2007. Foot and mouth disease virus transmission among vaccinated pigs after exposure to virus shedding pigs. Vaccine 25(34); 6381-6391.	0	het -14	domestic	O/NET/2001	9537	5	1
320	Orsel, K., de Jong, M. C. M., Bouma, A., Stegeman, J. A., Dekker, A. 2007. Foot and mouth disease virus transmission among vaccinated pigs after exposure to virus shedding pigs. Vaccine 25(34); 6381-6391.	0	het -14	domestic	O/NET/2001	9538	4	1
320	Orsel, K., de Jong, M. C. M., Bouma, A., Stegeman, J. A., Dekker, A. 2007. Foot and mouth disease virus transmission among vaccinated pigs after exposure to virus shedding pigs. Vaccine 25(34); 6381-6391.	0	het -14	domestic	O/NET/2001	9539	6	1
320	Orsel, K., de Jong, M. C. M., Bouma, A., Stegeman, J. A., Dekker, A. 2007. Foot and mouth disease virus transmission among vaccinated pigs after exposure to virus shedding pigs. Vaccine 25(34); 6381-6391.	0	het -14	domestic	O/NET/2001	9542	7	1
320	Orsel, K., de Jong, M. C. M., Bouma, A., Stegeman, J. A., Dekker, A. 2007. Foot and mouth disease virus transmission among vaccinated pigs after exposure to virus shedding pigs. Vaccine 25(34); 6381-6391.	0	het -14	domestic	O/NET/2001	9543	4	1
320	Orsel, K., de Jong, M. C. M., Bouma, A., Stegeman, J. A., Dekker, A. 2007. Foot and mouth disease virus transmission among vaccinated pigs after exposure to virus shedding pigs. Vaccine 25(34); 6381-6391.	0	het -14	domestic	O/NET/2001	9544	5	1
320	Orsel, K., de Jong, M. C. M., Bouma, A., Stegeman, J. A., Dekker, A. 2007. Foot and mouth disease virus transmission among vaccinated pigs after exposure to virus shedding pigs. Vaccine 25(34); 6381-6391.	0	het -14	domestic	O/NET/2001	9545	1	1
1465	Oem, J. K., Yeh, M. T., McKenna, T. S., Hayes, J. R., Rieder, E., Giuffre, A. C., Robida, J. M., Lee, K. N., Cho, I. S., Fang, X., Joo, Y. S., Park, J. H. 2008. Pathogenic characteristics of the Korean 2002 isolate of foot-and-mouth disease virus serotype O in pigs and cattle. J. Comp. Pathol. 138(4); 204-214.	1	no	domestic	O/SKR/2002	61	2	0
1465	Oem, J. K., Yeh, M. T., McKenna, T. S., Hayes, J. R., Rieder, E., Giuffre, A. C., Robida, J. M., Lee, K. N., Cho, I. S., Fang, X., Joo, Y. S., Park, J. H. 2008. Pathogenic characteristics of the Korean 2002 isolate of foot-and-mouth disease virus serotype O in pigs and cattle. J. Comp. Pathol. 138(4); 204-214.	0	no	domestic	O/SKR/2002	62	4	1
1465	Oem, J. K., Yeh, M. T., McKenna, T. S., Hayes, J. R., Rieder, E., Giuffre, A. C., Robida, J. M., Lee, K. N., Cho, I. S., Fang, X., Joo, Y. S., Park, J. H. 2008. Pathogenic characteristics of the Korean 2002 isolate of foot-and-mouth disease virus serotype O in pigs and cattle. J. Comp. Pathol. 138(4); 204-214.	0	no	domestic	O/SKR/2002	63	4	1
1465	Oem, J. K., Yeh, M. T., McKenna, T. S., Hayes, J. R., Rieder, E., Giuffre, A. C., Robida, J. M., Lee, K. N., Cho, I. S., Fang, X., Joo, Y. S., Park, J. H. 2008. Pathogenic characteristics of the Korean 2002 isolate of foot-and-mouth disease virus serotype O in pigs and cattle. J. Comp. Pathol. 138(4); 204-214.	0	no	domestic	O/SKR/2002	64	3	1
1465	Oem, J. K., Yeh, M. T., McKenna, T. S., Hayes, J. R., Rieder, E., Giuffre, A. C., Robida, J. M., Lee, K. N., Cho, I. S., Fang, X., Joo, Y. S., Park, J. H. 2008. Pathogenic characteristics of the Korean 2002 isolate of foot-and-mouth disease virus serotype O in pigs and cattle. J. Comp. Pathol. 138(4); 204-214.	0	no	domestic	O/SKR/2002	65	1	1
1465	Oem, J. K., Yeh, M. T., McKenna, T. S., Hayes, J. R., Rieder, E., Giuffre, A. C., Robida, J. M., Lee, K. N., Cho, I. S., Fang, X., Joo, Y. S., Park, J. H. 2008. Pathogenic characteristics of the Korean 2002 isolate of foot-and-mouth disease virus serotype O in pigs and cattle. J. Comp. Pathol. 138(4); 204-214.	0	no	domestic	O/SKR/2002	66	4	1
405	van Roermund, H. J. W., Eblé, P. L., de Jong, M. C. M., Dekker, A. 2010. No between-pen transmission of foot-and-mouth disease virus in vaccinated pigs. Vaccine 28(28); 4452-4461.	1	no	domestic	O/NET/2001	1848	1	0
405	van Roermund, H. J. W., Eblé, P. L., de Jong, M. C. M., Dekker, A. 2010. No between-pen transmission of foot-and-mouth disease virus in vaccinated pigs. Vaccine 28(28); 4452-4461.	1	no	domestic	O/NET/2001	1849	2	0
405	van Roermund, H. J. W., Eblé, P. L., de Jong, M. C. M., Dekker, A. 2010. No between-pen transmission of foot-and-mouth disease virus in vaccinated pigs. Vaccine 28(28); 4452-4461.	1	no	domestic	O/NET/2001	1850	2	0
405	van Roermund, H. J. W., Eblé, P. L., de Jong, M. C. M., Dekker, A. 2010. No between-pen transmission of foot-and-mouth disease virus in vaccinated pigs. Vaccine 28(28); 4452-4461.	0	no	domestic	O/NET/2001	1858	8	1
405	van Roermund, H. J. W., Eblé, P. L., de Jong, M. C. M., Dekker, A. 2010. No between-pen transmission of foot-and-mouth disease virus in vaccinated pigs. Vaccine 28(28); 4452-4461.	0	no	domestic	O/NET/2001	1859	6	1
405	van Roermund, H. J. W., Eblé, P. L., de Jong, M. C. M., Dekker, A. 2010. No between-pen transmission of foot-and-mouth disease virus in vaccinated pigs. Vaccine 28(28); 4452-4461.	0	no	domestic	O/NET/2001	1860	8	1
405	van Roermund, H. J. W., Eblé, P. L., de Jong, M. C. M., Dekker, A. 2010. No between-pen transmission of foot-and-mouth disease virus in vaccinated pigs. Vaccine 28(28); 4452-4461.	0	no	domestic	O/NET/2001	1861	5	1
405	van Roermund, H. J. W., Eblé, P. L., de Jong, M. C. M., Dekker, A. 2010. No between-pen transmission of foot-and-mouth disease virus in vaccinated pigs. Vaccine 28(28); 4452-4461.	0	no	domestic	O/NET/2001	1862	6	1
405	van Roermund, H. J. W., Eblé, P. L., de Jong, M. C. M., Dekker, A. 2010. No between-pen transmission of foot-and-mouth disease virus in vaccinated pigs. Vaccine 28(28); 4452-4461.	1	no	domestic	O/NET/2001	1851	2	0
405	van Roermund, H. J. W., Eblé, P. L., de Jong, M. C. M., Dekker, A. 2010. No between-pen transmission of foot-and-mouth disease virus in vaccinated pigs. Vaccine 28(28); 4452-4461.	1	no	domestic	O/NET/2001	1852	1	0
405	van Roermund, H. J. W., Eblé, P. L., de Jong, M. C. M., Dekker, A. 2010. No between-pen transmission of foot-and-mouth disease virus in vaccinated pigs. Vaccine 28(28); 4452-4461.	1	no	domestic	O/NET/2001	1853	2	0
405	van Roermund, H. J. W., Eblé, P. L., de Jong, M. C. M., Dekker, A. 2010. No between-pen transmission of foot-and-mouth disease virus in vaccinated pigs. Vaccine 28(28); 4452-4461.	0	no	domestic	O/NET/2001	1867	10	1
405	van Roermund, H. J. W., Eblé, P. L., de Jong, M. C. M., Dekker, A. 2010. No between-pen transmission of foot-and-mouth disease virus in vaccinated pigs. Vaccine 28(28); 4452-4461.	0	no	domestic	O/NET/2001	1868	10	1
405	van Roermund, H. J. W., Eblé, P. L., de Jong, M. C. M., Dekker, A. 2010. No between-pen transmission of foot-and-mouth disease virus in vaccinated pigs. Vaccine 28(28); 4452-4461.	0	no	domestic	O/NET/2001	1869	10	1
405	van Roermund, H. J. W., Eblé, P. L., de Jong, M. C. M., Dekker, A. 2010. No between-pen transmission of foot-and-mouth disease virus in vaccinated pigs. Vaccine 28(28); 4452-4461.	0	no	domestic	O/NET/2001	1870	10	1
405	van Roermund, H. J. W., Eblé, P. L., de Jong, M. C. M., Dekker, A. 2010. No between-pen transmission of foot-and-mouth disease virus in vaccinated pigs. Vaccine 28(28); 4452-4461.	0	no	domestic	O/NET/2001	1871	10	1
405	van Roermund, H. J. W., Eblé, P. L., de Jong, M. C. M., Dekker, A. 2010. No between-pen transmission of foot-and-mouth disease virus in vaccinated pigs. Vaccine 28(28); 4452-4461.	1	no	domestic	O/NET/2001	1974	1	0
405	van Roermund, H. J. W., Eblé, P. L., de Jong, M. C. M., Dekker, A. 2010. No between-pen transmission of foot-and-mouth disease virus in vaccinated pigs. Vaccine 28(28); 4452-4461.	1	no	domestic	O/NET/2001	1975	1	0
405	van Roermund, H. J. W., Eblé, P. L., de Jong, M. C. M., Dekker, A. 2010. No between-pen transmission of foot-and-mouth disease virus in vaccinated pigs. Vaccine 28(28); 4452-4461.	1	no	domestic	O/NET/2001	1976	1	0
405	van Roermund, H. J. W., Eblé, P. L., de Jong, M. C. M., Dekker, A. 2010. No between-pen transmission of foot-and-mouth disease virus in vaccinated pigs. Vaccine 28(28); 4452-4461.	0	no	domestic	O/NET/2001	1984	8	0
405	van Roermund, H. J. W., Eblé, P. L., de Jong, M. C. M., Dekker, A. 2010. No between-pen transmission of foot-and-mouth disease virus in vaccinated pigs. Vaccine 28(28); 4452-4461.	0	no	domestic	O/NET/2001	1985	6	1
405	van Roermund, H. J. W., Eblé, P. L., de Jong, M. C. M., Dekker, A. 2010. No between-pen transmission of foot-and-mouth disease virus in vaccinated pigs. Vaccine 28(28); 4452-4461.	0	no	domestic	O/NET/2001	1986	8	0
405	van Roermund, H. J. W., Eblé, P. L., de Jong, M. C. M., Dekker, A. 2010. No between-pen transmission of foot-and-mouth disease virus in vaccinated pigs. Vaccine 28(28); 4452-4461.	0	no	domestic	O/NET/2001	1987	9	1
405	van Roermund, H. J. W., Eblé, P. L., de Jong, M. C. M., Dekker, A. 2010. No between-pen transmission of foot-and-mouth disease virus in vaccinated pigs. Vaccine 28(28); 4452-4461.	0	no	domestic	O/NET/2001	1988	8	1
405	van Roermund, H. J. W., Eblé, P. L., de Jong, M. C. M., Dekker, A. 2010. No between-pen transmission of foot-and-mouth disease virus in vaccinated pigs. Vaccine 28(28); 4452-4461.	0	no	domestic	O/NET/2001	1981	6	1
405	van Roermund, H. J. W., Eblé, P. L., de Jong, M. C. M., Dekker, A. 2010. No between-pen transmission of foot-and-mouth disease virus in vaccinated pigs. Vaccine 28(28); 4452-4461.	0	no	domestic	O/NET/2001	1982	4	1
405	van Roermund, H. J. W., Eblé, P. L., de Jong, M. C. M., Dekker, A. 2010. No between-pen transmission of foot-and-mouth disease virus in vaccinated pigs. Vaccine 28(28); 4452-4461.	0	no	domestic	O/NET/2001	1983	7	1
405	van Roermund, H. J. W., Eblé, P. L., de Jong, M. C. M., Dekker, A. 2010. No between-pen transmission of foot-and-mouth disease virus in vaccinated pigs. Vaccine 28(28); 4452-4461.	1	no	domestic	O/NET/2001	1977	1	0
405	van Roermund, H. J. W., Eblé, P. L., de Jong, M. C. M., Dekker, A. 2010. No between-pen transmission of foot-and-mouth disease virus in vaccinated pigs. Vaccine 28(28); 4452-4461.	1	no	domestic	O/NET/2001	1978	2	0
405	van Roermund, H. J. W., Eblé, P. L., de Jong, M. C. M., Dekker, A. 2010. No between-pen transmission of foot-and-mouth disease virus in vaccinated pigs. Vaccine 28(28); 4452-4461.	1	no	domestic	O/NET/2001	1979	1	0
405	van Roermund, H. J. W., Eblé, P. L., de Jong, M. C. M., Dekker, A. 2010. No between-pen transmission of foot-and-mouth disease virus in vaccinated pigs. Vaccine 28(28); 4452-4461.	0	no	domestic	O/NET/2001	1993	6	1
405	van Roermund, H. J. W., Eblé, P. L., de Jong, M. C. M., Dekker, A. 2010. No between-pen transmission of foot-and-mouth disease virus in vaccinated pigs. Vaccine 28(28); 4452-4461.	0	no	domestic	O/NET/2001	1994	9	0
405	van Roermund, H. J. W., Eblé, P. L., de Jong, M. C. M., Dekker, A. 2010. No between-pen transmission of foot-and-mouth disease virus in vaccinated pigs. Vaccine 28(28); 4452-4461.	0	no	domestic	O/NET/2001	1995	7	1
405	van Roermund, H. J. W., Eblé, P. L., de Jong, M. C. M., Dekker, A. 2010. No between-pen transmission of foot-and-mouth disease virus in vaccinated pigs. Vaccine 28(28); 4452-4461.	0	no	domestic	O/NET/2001	1996	6	0
405	van Roermund, H. J. W., Eblé, P. L., de Jong, M. C. M., Dekker, A. 2010. No between-pen transmission of foot-and-mouth disease virus in vaccinated pigs. Vaccine 28(28); 4452-4461.	0	no	domestic	O/NET/2001	1997	7	1
405	van Roermund, H. J. W., Eblé, P. L., de Jong, M. C. M., Dekker, A. 2010. No between-pen transmission of foot-and-mouth disease virus in vaccinated pigs. Vaccine 28(28); 4452-4461.	0	no	domestic	O/NET/2001	1990	6	1
405	van Roermund, H. J. W., Eblé, P. L., de Jong, M. C. M., Dekker, A. 2010. No between-pen transmission of foot-and-mouth disease virus in vaccinated pigs. Vaccine 28(28); 4452-4461.	1	no	domestic	O/NET/2001	3053	1	0
405	van Roermund, H. J. W., Eblé, P. L., de Jong, M. C. M., Dekker, A. 2010. No between-pen transmission of foot-and-mouth disease virus in vaccinated pigs. Vaccine 28(28); 4452-4461.	1	no	domestic	O/NET/2001	3054	1	0
405	van Roermund, H. J. W., Eblé, P. L., de Jong, M. C. M., Dekker, A. 2010. No between-pen transmission of foot-and-mouth disease virus in vaccinated pigs. Vaccine 28(28); 4452-4461.	1	no	domestic	O/NET/2001	3055	2	0
405	van Roermund, H. J. W., Eblé, P. L., de Jong, M. C. M., Dekker, A. 2010. No between-pen transmission of foot-and-mouth disease virus in vaccinated pigs. Vaccine 28(28); 4452-4461.	0	het -14	domestic	O/NET/2001	3063	5	1
405	van Roermund, H. J. W., Eblé, P. L., de Jong, M. C. M., Dekker, A. 2010. No between-pen transmission of foot-and-mouth disease virus in vaccinated pigs. Vaccine 28(28); 4452-4461.	0	het -14	domestic	O/NET/2001	3064	7	1
405	van Roermund, H. J. W., Eblé, P. L., de Jong, M. C. M., Dekker, A. 2010. No between-pen transmission of foot-and-mouth disease virus in vaccinated pigs. Vaccine 28(28); 4452-4461.	0	het -14	domestic	O/NET/2001	3065	7	1
405	van Roermund, H. J. W., Eblé, P. L., de Jong, M. C. M., Dekker, A. 2010. No between-pen transmission of foot-and-mouth disease virus in vaccinated pigs. Vaccine 28(28); 4452-4461.	0	het -14	domestic	O/NET/2001	3066	2	1
405	van Roermund, H. J. W., Eblé, P. L., de Jong, M. C. M., Dekker, A. 2010. No between-pen transmission of foot-and-mouth disease virus in vaccinated pigs. Vaccine 28(28); 4452-4461.	0	het -14	domestic	O/NET/2001	3067	6	1
405	van Roermund, H. J. W., Eblé, P. L., de Jong, M. C. M., Dekker, A. 2010. No between-pen transmission of foot-and-mouth disease virus in vaccinated pigs. Vaccine 28(28); 4452-4461.	1	no	domestic	O/NET/2001	3056	2	0
405	van Roermund, H. J. W., Eblé, P. L., de Jong, M. C. M., Dekker, A. 2010. No between-pen transmission of foot-and-mouth disease virus in vaccinated pigs. Vaccine 28(28); 4452-4461.	1	no	domestic	O/NET/2001	3057	2	0
405	van Roermund, H. J. W., Eblé, P. L., de Jong, M. C. M., Dekker, A. 2010. No between-pen transmission of foot-and-mouth disease virus in vaccinated pigs. Vaccine 28(28); 4452-4461.	1	no	domestic	O/NET/2001	3058	1	0
405	van Roermund, H. J. W., Eblé, P. L., de Jong, M. C. M., Dekker, A. 2010. No between-pen transmission of foot-and-mouth disease virus in vaccinated pigs. Vaccine 28(28); 4452-4461.	1	het -14	domestic	O/NET/2001	3072	5	1
405	van Roermund, H. J. W., Eblé, P. L., de Jong, M. C. M., Dekker, A. 2010. No between-pen transmission of foot-and-mouth disease virus in vaccinated pigs. Vaccine 28(28); 4452-4461.	1	het -14	domestic	O/NET/2001	3073	5	1
405	van Roermund, H. J. W., Eblé, P. L., de Jong, M. C. M., Dekker, A. 2010. No between-pen transmission of foot-and-mouth disease virus in vaccinated pigs. Vaccine 28(28); 4452-4461.	1	het -14	domestic	O/NET/2001	3074	5	1
405	van Roermund, H. J. W., Eblé, P. L., de Jong, M. C. M., Dekker, A. 2010. No between-pen transmission of foot-and-mouth disease virus in vaccinated pigs. Vaccine 28(28); 4452-4461.	1	het -14	domestic	O/NET/2001	3075	1	1
405	van Roermund, H. J. W., Eblé, P. L., de Jong, M. C. M., Dekker, A. 2010. No between-pen transmission of foot-and-mouth disease virus in vaccinated pigs. Vaccine 28(28); 4452-4461.	1	het -14	domestic	O/NET/2001	3076	3	1
1462	Mohamed, F., Swafford, S., Petrowski, H., Bracht, A., Schmit, B., Fabian, A., Pacheco, J. M., Hartwig, E., Berninger, M., Carrillo, C., Mayr, G., Moran, K., Kavanaugh, D., Leibrecht, H., White, W., Metwally, S. 2011. Foot-and-Mouth Disease in Feral Swine: Susceptibility and Transmission. Transbound. Emerg. Dis. 58(4); 358-371.	1	no	feral	A24/BRA/Cruzeiro	16	10	1
1462	Mohamed, F., Swafford, S., Petrowski, H., Bracht, A., Schmit, B., Fabian, A., Pacheco, J. M., Hartwig, E., Berninger, M., Carrillo, C., Mayr, G., Moran, K., Kavanaugh, D., Leibrecht, H., White, W., Metwally, S. 2011. Foot-and-Mouth Disease in Feral Swine: Susceptibility and Transmission. Transbound. Emerg. Dis. 58(4); 358-371.	1	no	feral	A24/BRA/Cruzeiro	8	9	1
1462	Mohamed, F., Swafford, S., Petrowski, H., Bracht, A., Schmit, B., Fabian, A., Pacheco, J. M., Hartwig, E., Berninger, M., Carrillo, C., Mayr, G., Moran, K., Kavanaugh, D., Leibrecht, H., White, W., Metwally, S. 2011. Foot-and-Mouth Disease in Feral Swine: Susceptibility and Transmission. Transbound. Emerg. Dis. 58(4); 358-371.	1	no	feral	A24/BRA/Cruzeiro	1	7	1
1462	Mohamed, F., Swafford, S., Petrowski, H., Bracht, A., Schmit, B., Fabian, A., Pacheco, J. M., Hartwig, E., Berninger, M., Carrillo, C., Mayr, G., Moran, K., Kavanaugh, D., Leibrecht, H., White, W., Metwally, S. 2011. Foot-and-Mouth Disease in Feral Swine: Susceptibility and Transmission. Transbound. Emerg. Dis. 58(4); 358-371.	1	no	feral	A24/BRA/Cruzeiro	2	6	1
1462	Mohamed, F., Swafford, S., Petrowski, H., Bracht, A., Schmit, B., Fabian, A., Pacheco, J. M., Hartwig, E., Berninger, M., Carrillo, C., Mayr, G., Moran, K., Kavanaugh, D., Leibrecht, H., White, W., Metwally, S. 2011. Foot-and-Mouth Disease in Feral Swine: Susceptibility and Transmission. Transbound. Emerg. Dis. 58(4); 358-371.	1	no	domestic	A24/BRA/Cruzeiro	78	7	1
1462	Mohamed, F., Swafford, S., Petrowski, H., Bracht, A., Schmit, B., Fabian, A., Pacheco, J. M., Hartwig, E., Berninger, M., Carrillo, C., Mayr, G., Moran, K., Kavanaugh, D., Leibrecht, H., White, W., Metwally, S. 2011. Foot-and-Mouth Disease in Feral Swine: Susceptibility and Transmission. Transbound. Emerg. Dis. 58(4); 358-371.	1	no	domestic	A24/BRA/Cruzeiro	79	7	1
1462	Mohamed, F., Swafford, S., Petrowski, H., Bracht, A., Schmit, B., Fabian, A., Pacheco, J. M., Hartwig, E., Berninger, M., Carrillo, C., Mayr, G., Moran, K., Kavanaugh, D., Leibrecht, H., White, W., Metwally, S. 2011. Foot-and-Mouth Disease in Feral Swine: Susceptibility and Transmission. Transbound. Emerg. Dis. 58(4); 358-371.	0	no	feral	A24/BRA/Cruzeiro	13	5	1
1462	Mohamed, F., Swafford, S., Petrowski, H., Bracht, A., Schmit, B., Fabian, A., Pacheco, J. M., Hartwig, E., Berninger, M., Carrillo, C., Mayr, G., Moran, K., Kavanaugh, D., Leibrecht, H., White, W., Metwally, S. 2011. Foot-and-Mouth Disease in Feral Swine: Susceptibility and Transmission. Transbound. Emerg. Dis. 58(4); 358-371.	0	no	feral	A24/BRA/Cruzeiro	5	6	1
1462	Mohamed, F., Swafford, S., Petrowski, H., Bracht, A., Schmit, B., Fabian, A., Pacheco, J. M., Hartwig, E., Berninger, M., Carrillo, C., Mayr, G., Moran, K., Kavanaugh, D., Leibrecht, H., White, W., Metwally, S. 2011. Foot-and-Mouth Disease in Feral Swine: Susceptibility and Transmission. Transbound. Emerg. Dis. 58(4); 358-371.	0	no	feral	A24/BRA/Cruzeiro	11	7	1
1462	Mohamed, F., Swafford, S., Petrowski, H., Bracht, A., Schmit, B., Fabian, A., Pacheco, J. M., Hartwig, E., Berninger, M., Carrillo, C., Mayr, G., Moran, K., Kavanaugh, D., Leibrecht, H., White, W., Metwally, S. 2011. Foot-and-Mouth Disease in Feral Swine: Susceptibility and Transmission. Transbound. Emerg. Dis. 58(4); 358-371.	0	no	feral	A24/BRA/Cruzeiro	9	7	1
1462	Mohamed, F., Swafford, S., Petrowski, H., Bracht, A., Schmit, B., Fabian, A., Pacheco, J. M., Hartwig, E., Berninger, M., Carrillo, C., Mayr, G., Moran, K., Kavanaugh, D., Leibrecht, H., White, W., Metwally, S. 2011. Foot-and-Mouth Disease in Feral Swine: Susceptibility and Transmission. Transbound. Emerg. Dis. 58(4); 358-371.	0	no	feral	A24/BRA/Cruzeiro	6	6	1
1462	Mohamed, F., Swafford, S., Petrowski, H., Bracht, A., Schmit, B., Fabian, A., Pacheco, J. M., Hartwig, E., Berninger, M., Carrillo, C., Mayr, G., Moran, K., Kavanaugh, D., Leibrecht, H., White, W., Metwally, S. 2011. Foot-and-Mouth Disease in Feral Swine: Susceptibility and Transmission. Transbound. Emerg. Dis. 58(4); 358-371.	0	no	feral	A24/BRA/Cruzeiro	10	5	1
1462	Mohamed, F., Swafford, S., Petrowski, H., Bracht, A., Schmit, B., Fabian, A., Pacheco, J. M., Hartwig, E., Berninger, M., Carrillo, C., Mayr, G., Moran, K., Kavanaugh, D., Leibrecht, H., White, W., Metwally, S. 2011. Foot-and-Mouth Disease in Feral Swine: Susceptibility and Transmission. Transbound. Emerg. Dis. 58(4); 358-371.	0	no	feral	A24/BRA/Cruzeiro	7	4	1
1462	Mohamed, F., Swafford, S., Petrowski, H., Bracht, A., Schmit, B., Fabian, A., Pacheco, J. M., Hartwig, E., Berninger, M., Carrillo, C., Mayr, G., Moran, K., Kavanaugh, D., Leibrecht, H., White, W., Metwally, S. 2011. Foot-and-Mouth Disease in Feral Swine: Susceptibility and Transmission. Transbound. Emerg. Dis. 58(4); 358-371.	0	no	feral	A24/BRA/Cruzeiro	14	5	1
1462	Mohamed, F., Swafford, S., Petrowski, H., Bracht, A., Schmit, B., Fabian, A., Pacheco, J. M., Hartwig, E., Berninger, M., Carrillo, C., Mayr, G., Moran, K., Kavanaugh, D., Leibrecht, H., White, W., Metwally, S. 2011. Foot-and-Mouth Disease in Feral Swine: Susceptibility and Transmission. Transbound. Emerg. Dis. 58(4); 358-371.	0	no	feral	A24/BRA/Cruzeiro	15	5	1
1462	Mohamed, F., Swafford, S., Petrowski, H., Bracht, A., Schmit, B., Fabian, A., Pacheco, J. M., Hartwig, E., Berninger, M., Carrillo, C., Mayr, G., Moran, K., Kavanaugh, D., Leibrecht, H., White, W., Metwally, S. 2011. Foot-and-Mouth Disease in Feral Swine: Susceptibility and Transmission. Transbound. Emerg. Dis. 58(4); 358-371.	0	no	domestic	A24/BRA/Cruzeiro	74	3	1
1462	Mohamed, F., Swafford, S., Petrowski, H., Bracht, A., Schmit, B., Fabian, A., Pacheco, J. M., Hartwig, E., Berninger, M., Carrillo, C., Mayr, G., Moran, K., Kavanaugh, D., Leibrecht, H., White, W., Metwally, S. 2011. Foot-and-Mouth Disease in Feral Swine: Susceptibility and Transmission. Transbound. Emerg. Dis. 58(4); 358-371.	0	no	domestic	A24/BRA/Cruzeiro	75	7	1
1462	Mohamed, F., Swafford, S., Petrowski, H., Bracht, A., Schmit, B., Fabian, A., Pacheco, J. M., Hartwig, E., Berninger, M., Carrillo, C., Mayr, G., Moran, K., Kavanaugh, D., Leibrecht, H., White, W., Metwally, S. 2011. Foot-and-Mouth Disease in Feral Swine: Susceptibility and Transmission. Transbound. Emerg. Dis. 58(4); 358-371.	0	no	domestic	A24/BRA/Cruzeiro	76	8	1
1462	Mohamed, F., Swafford, S., Petrowski, H., Bracht, A., Schmit, B., Fabian, A., Pacheco, J. M., Hartwig, E., Berninger, M., Carrillo, C., Mayr, G., Moran, K., Kavanaugh, D., Leibrecht, H., White, W., Metwally, S. 2011. Foot-and-Mouth Disease in Feral Swine: Susceptibility and Transmission. Transbound. Emerg. Dis. 58(4); 358-371.	0	no	domestic	A24/BRA/Cruzeiro	77	8	1
