# Supplementary material for: Mathematical Quantification of Transmission in Experiments: FMDV Transmission in Pigs Can Be Blocked by Vaccination and Separation
Source: Front Vet Sci. 2020 Nov 20;7:540433. doi: 10.3389/fvets.2020.540433 (PMC7718021; doi:10.3389/fvets.2020.540433)
Supplement: Supplementary file 1 [file Data_Sheet_1.ZIP › art transmission in pigs supplementary file 1.r]

################################################################################
# analysis of transmission data from various studies                           #
# Pigs are considered infectious when virus is isolated from the nose or mouth #
# Pigs are considered a case when virus is isolated from nose or mouth         #
#                                                                              #
# data are extracted from the references mentioned in table 1 (for Ebl� 2008   #
# we went back to the original studies)                                        #
#                                                                              #
# Inoculated pigs that were not (yet) infected were not considered susceptible #
# If inoculated pigs were positive on the same day as the contact pigs we      #
# assumed the inoculated pigs were infectious 0.5 day earlier                  #
#                                                                              #
# In a few studies the inoculated vaccinated pigs did not become infected,     #
# these studies were not included, so the estimates of transmission rate and   #
# R-naught in vaccinated pigs is an overestimate                               #
#                                                                              #
# The confidence interval of R-naught is calculated under the assumption that  #
# � and duration of excretion are independent (so covariance = 0)              #
#                                                                              #
# Not all strains were tested with vaccine or separation therefore analysis    #
# of all the data might lead to wrong conclusions and the outcome should be    #
# interpreted with care                                                        #
################################################################################
library('survival')
data<-read.csv("art transmission in pigs supplementary file 2.csv",sep=';')
summary(data)
attach(data)
########  Calculation of individual data from studies that did not report � and R-naught ######
m0<-glm(cbind(c,s-c)~offset(log((dt * i)/n)), family = binomial(link = cloglog),data[study==1465,])
exp(coef(m0)[[1]]+qnorm(c(0.025,0.5,0.975))*vcov(m0)[[1]]^0.5) #beta Oem et al.
dat<-read.csv("art transmission in pigs time supplementary file 3.csv",sep=';')
summary(dat)
n0<-survreg(Surv(dat[dat$study==1465,]$duration,dat[dat$study==1465,]$censor, type='right') ~ 1, dist='exponential')
summary(n0)
exp(coef(n0)+qnorm(c(0.025,0.5,0.975))*vcov(n0)^0.5)
exp(coef(m0)[[1]]+coef(n0)+qnorm(c(0.025,0.5,0.975))*(vcov(m0)[[1]]+vcov(n0))^0.5) #R-naught Oem et al.
#######
m0<-glm(cbind(c,s-c)~offset(log((dt * i)/n)), family = binomial(link = cloglog),data[study==749,])
summary(m0)
exp(coef(m0)[[1]]+qnorm(c(0.025,0.5,0.975))*vcov(m0)[[1]]^0.5) #beta Fukai et al.
dat<-read.csv("art transmission in pigs time supplementary file 3.csv",sep=';')
summary(dat)
n0<-survreg(Surv(dat[dat$study==749,]$duration,dat[dat$study==749,]$censor, type='right') ~ 1, dist='exponential')
summary(n0)
exp(coef(n0)+qnorm(c(0.025,0.5,0.975))*vcov(n0)^0.5)
exp(coef(m0)[[1]]+coef(n0)+qnorm(c(0.025,0.5,0.975))*(vcov(m0)[[1]]+vcov(n0))^0.5) #R-naught Fukai et al.
#######
data[study==1462,]
m0<-glm(cbind(c,s-c)~offset(log((dt * i)/n)), family = binomial(link = cloglog),data[study==1462,])
summary(m0)
exp(coef(m0)[[1]]+qnorm(c(0.025,0.5,0.975))*vcov(m0)[[1]]^0.5) #Overall beta Mohamed et al.
m1<-glm(cbind(c,s-c)~source+offset(log((dt * i)/n)), family = binomial(link = cloglog),data[study==1462,])
m2<-glm(cbind(c,s-c)~receipt+offset(log((dt * i)/n)), family = binomial(link = cloglog),data[study==1462,])
AIC(m0,m1,m2)   #difference between different models feral swine as source have a higher transmission rate
summary(m1)
exp(coef(m1)[[1]]+coef(m1)[[2]]+qnorm(c(0.025,0.5,0.975))*(vcov(m1)[[1,1]]+vcov(m1)[[2,2]]+2*vcov(m1)[[1,2]])^0.5) #for feral pigs
exp(coef(m1)[[1]]+qnorm(c(0.025,0.5,0.975))*(vcov(m1)[[1,1]])^0.5) #for domestic pigs
dat<-read.csv("art transmission in pigs time supplementary file 3.csv",sep=';')
summary(dat)
dat[dat$study==1462,]
n0<-survreg(Surv(dat[dat$study==1462,]$duration,dat[dat$study==1462,]$censor, type='right') ~ 1, dist='exponential')
n1<-survreg(Surv(dat[dat$study==1462,]$duration,dat[dat$study==1462,]$censor, type='right') ~ dat[dat$study==1462,]$type, dist='exponential')
AIC(n0,n1)
summary(n0)
exp(coef(n0)+qnorm(c(0.025,0.5,0.975))*vcov(n0)^0.5)  #95% cconficence interval duration of excretion
exp(coef(m1)[[1]]+coef(n0)+qnorm(c(0.025,0.5,0.975))*(vcov(m1)[[1]]+vcov(n0))^0.5) #R-naught for domestic pigs Mohammed et al.
exp(coef(m1)[[1]]+coef(m1)[[2]]+coef(n0)+qnorm(c(0.025,0.5,0.975))*(vcov(m1)[[1]]+vcov(m1)[[2,2]]+2*vcov(m1)[[1,2]]+vcov(n0))^0.5) #R-naught for feral pigs Mohammed et al.
################################################################################
##### Now forward regression analysis of all data (a meta-analysis) ############
################################################################################
m1<-glm(cbind(c,s-c)~offset(log((dt * i)/n)), family = binomial(link = cloglog))
m2<-glm(cbind(c,s-c)~factor(study)+offset(log((dt * i)/n)), family = binomial(link = cloglog))
m3<-glm(cbind(c,s-c)~distance+offset(log((dt * i)/n)), family = binomial(link = cloglog))
m4<-glm(cbind(c,s-c)~vac+offset(log((dt * i)/n)), family = binomial(link = cloglog))
m5<-glm(cbind(c,s-c)~source+offset(log((dt * i)/n)), family = binomial(link = cloglog))
m6<-glm(cbind(c,s-c)~receipt+offset(log((dt * i)/n)), family = binomial(link = cloglog))
m7<-glm(cbind(c,s-c)~strain+offset(log((dt * i)/n)), family = binomial(link = cloglog))
AIC(m1,m2,m3,m4,m5,m6,m7) #lowest AIC for model m3 including distance
summary(m3)  #distance has the strongest effect, no distance significant different from distance 0 or 40 cm
exp(coef(m3)[[1]]+qnorm(c(0.025,0.5,0.975))*vcov(m3)[[1,1]]^0.5)  #Beta with 95% confidence interval for pigs that are separated at 0 cm
exp(coef(m3)[[1]]+coef(m3)[[2]]+qnorm(c(0.025,0.5,0.975))*(vcov(m3)[[1,1]]+vcov(m3)[[2,2]]+2*vcov(m3)[[1,2]])^0.5)  #Beta with 95% confidence interval for pigs that are separated at 40 cm
exp(coef(m3)[[1]]+coef(m3)[[3]]+qnorm(c(0.025,0.5,0.975))*(vcov(m3)[[1,1]]+vcov(m3)[[3,3]]+2*vcov(m3)[[1,3]])^0.5)  #Beta with 95% confidence interval for pigs that are mixing
m8<-glm(cbind(c,s-c)~distance+factor(study)+offset(log((dt * i)/n)), family = binomial(link = cloglog))
m9<-glm(cbind(c,s-c)~distance+vac+offset(log((dt * i)/n)), family = binomial(link = cloglog))
m10<-glm(cbind(c,s-c)~distance+source+offset(log((dt * i)/n)), family = binomial(link = cloglog))
m11<-glm(cbind(c,s-c)~distance+receipt+offset(log((dt * i)/n)), family = binomial(link = cloglog))
m12<-glm(cbind(c,s-c)~distance+strain+offset(log((dt * i)/n)), family = binomial(link = cloglog))
AIC(m3,m8,m9,m10,m11,m12)
summary(m9) #heterologous vaccination 14 days before infection is the reference, no vac and vaccination 7 days before infection have a significantly higher �
vcov(m9)
exp(coef(m9)[[1]]+qnorm(c(0.025,0.5,0.975))*vcov(m9)[[1,1]]^0.5)  #Beta with 95% confidence interval for vaccinated pigs that are separated
exp(coef(m9)[[1]]+coef(m9)[[3]]+qnorm(c(0.025,0.5,0.975))*(vcov(m9)[[1,1]]+vcov(m9)[[3,3]]+2*vcov(m9)[[1,3]])^0.5)  #Beta with 95% confidence interval for within pen transmission of vaccinated pigs
exp(coef(m9)[[1]]+coef(m9)[[7]]+qnorm(c(0.025,0.5,0.975))*(vcov(m9)[[1,1]]+vcov(m9)[[7,7]]+2*vcov(m9)[[1,7]])^0.5)  #Beta with 95% confidence interval for between pen transmission of non-vaccinated pigs
exp(coef(m9)[[1]]+coef(m9)[[7]]+coef(m9)[[3]]+qnorm(c(0.025,0.5,0.975))*(vcov(m9)[[1,1]]+vcov(m9)[[7,7]]+vcov(m9)[[3,3]]+2*vcov(m9)[[1,7]]+2*vcov(m9)[[1,3]]+2*vcov(m9)[[3,7]])^0.5)  #Beta with 95% confidence interval for within pen transmission of non-vaccinated pigs
########### It is questionable if more complex models will produce reliable results as not all combinations are available in the dataset #######
m13<-glm(cbind(c,s-c)~distance+vac+vac:distance+offset(log((dt * i)/n)), family = binomial(link = cloglog))
m14<-glm(cbind(c,s-c)~distance+vac+factor(study)+offset(log((dt * i)/n)), family = binomial(link = cloglog))
m15<-glm(cbind(c,s-c)~distance+vac+source+offset(log((dt * i)/n)), family = binomial(link = cloglog))
m16<-glm(cbind(c,s-c)~distance+vac+receipt+offset(log((dt * i)/n)), family = binomial(link = cloglog))
m17<-glm(cbind(c,s-c)~distance+vac+strain+offset(log((dt * i)/n)), family = binomial(link = cloglog))
AIC(m9,m13,m14,m15,m16,m17)
summary(m17) #(ignoring m14 factor(study) which did not coverge) A24 is the reference strain, O/JPN/2010 has a significantly lower transmission rate and O/TAW/97 a significantly higher transmission rate
m18<-glm(cbind(c,s-c)~distance+vac+strain+vac:distance+offset(log((dt * i)/n)), family = binomial(link = cloglog))
m19<-glm(cbind(c,s-c)~distance+vac+strain+vac:strain+offset(log((dt * i)/n)), family = binomial(link = cloglog))
m20<-glm(cbind(c,s-c)~distance+vac+strain+strain:distance+offset(log((dt * i)/n)), family = binomial(link = cloglog))
m21<-glm(cbind(c,s-c)~distance+vac+strain+factor(study)+offset(log((dt * i)/n)), family = binomial(link = cloglog))
m22<-glm(cbind(c,s-c)~distance+vac+strain+source+offset(log((dt * i)/n)), family = binomial(link = cloglog))
m23<-glm(cbind(c,s-c)~distance+vac+strain+receipt+offset(log((dt * i)/n)), family = binomial(link = cloglog))
AIC(m17,m18,m19,m20,m21,m22,m23)
summary(m22) #again feral swine seem to have a higher transmission rate that domestic swine

################################################################################
#### Forward regression analysis of the duration of the virus excretion ########
################################################################################

detach(data)
attach(dat)
summary(dat)
n0<-survreg(Surv(duration,censor, type='right') ~ 1, dist='exponential')
n1<-survreg(Surv(duration,censor, type='right') ~ factor(study), dist='exponential')
n2<-survreg(Surv(duration,censor, type='right') ~ ino, dist='exponential')
n3<-survreg(Surv(duration,censor, type='right') ~ vac, dist='exponential')
n4<-survreg(Surv(duration,censor, type='right') ~ type, dist='exponential')
n5<-survreg(Surv(duration,censor, type='right') ~ strain, dist='exponential')
AIC(n0,n1,n2,n3,n4,n5)
anova(n0,n3,test='Chisq')
summary(n3)  #vaccination status has an influence on duration of excretion, heterologous vaccination 14 days before inoculation is the reference, no vaccination has significantly longer duration
exp(coef(n2)[[1]]+qnorm(c(0.025,0.5,0.975))*vcov(n2)[[1,1]]^0.5)  #95% cconficence interval duration of excretion in vaccinated pigs
exp(coef(n2)[[1]]+coef(n2)[[2]]+qnorm(c(0.025,0.5,0.975))*(vcov(n2)[[1,1]]+vcov(n2)[[2,2]]+2*vcov(n2)[[1,2]])^0.5)  #95% cconficence interval duration of excretion in non-vaccinated pigs
n6<-survreg(Surv(duration,censor, type='right') ~ vac+factor(study), dist='exponential')
n7<-survreg(Surv(duration,censor, type='right') ~ vac+ino, dist='exponential')
n8<-survreg(Surv(duration,censor, type='right') ~ vac+type, dist='exponential')
n9<-survreg(Surv(duration,censor, type='right') ~ vac+strain, dist='exponential')
AIC(n3,n6,n7,n8,n9) #no contribution by the other factors.
############## Calculation of reproduction ratio  ##############################
############## only for a few relevant situation ###############################
exp(coef(m9)[[1]]+coef(m9)[[7]]+coef(m9)[[3]]+coef(n2)[[1]]+coef(n2)[[2]]+qnorm(c(0.025,0.5,0.975))*(vcov(m9)[[1,1]]+vcov(m9)[[7,7]]+vcov(m9)[[3,3]]+2*vcov(m9)[[1,7]]+2*vcov(m9)[[1,3]]+2*vcov(m9)[[3,7]]+vcov(n2)[[1,1]]+vcov(n2)[[2,2]]+2*vcov(n2)[[1,2]])^0.5)  #R with 95% confidence interval for within pen transmission of non-vaccinated pigs
exp(coef(m9)[[1]]+coef(m9)[[3]]+coef(n2)[[1]]+qnorm(c(0.025,0.5,0.975))*(vcov(m9)[[1,1]]+vcov(m9)[[3,3]]+2*vcov(m9)[[1,3]]+vcov(n2)[[1,1]])^0.5)  #R with 95% confidence interval for within pen transmission of vaccinated pigs
exp(coef(m9)[[1]]+coef(n2)[[1]]+qnorm(c(0.025,0.5,0.975))*(vcov(m9)[[1,1]]+vcov(n2)[[1,1]])^0.5)  #R with 95% confidence interval for vaccinated pigs that are separated
